# Supplementary material for: Hydrogen bonding in cytosinium dihydrogen phosphite
Source: Acta Crystallogr Sect E Struct Rep Online. 2009 Apr 30;65(Pt 5):o1147–8. doi: 10.1107/S1600536809014020 (PMC2977815; doi:10.1107/S1600536809014020)
Supplement: Supplementary file 1 [file e-65-o1147-sup1.cif]

##############################################################################
###                                                                        ###
###        Electronic paper (Acta Crystallographica Section E)             ###
###                                                                        ###
##############################################################################
#                                                                            #
# This CIF contains the data in a paper accepted for publication in Acta     #
# Crystallographica Section E. It conforms to the requirements of Notes      #
# for Authors for Section E, and has been peer reviewed under the auspices   #
# of the IUCr Commission on Journals.                                        #
#                                                                            #
# Full details of the Crystallographic Information File format               #
# are given in the paper "The Crystallographic Information File (CIF):       #
# a New Standard Archive File for Crystallography" by S. R. Hall, F. H.      #
# Allen and I. D. Brown [Acta Cryst. (1991), A47, 655-685].                  #
#                                                                            #
# The current version of the core CIF dictionary is obtainable from          #
# ftp://ftp.iucr.org/pub/cif_core.dic. The current version number is 2.4.    #
#                                                                            #
# Software is freely available for graphical display of the structure(s) in  #
# this CIF.  For information consult the CIF home page http://www.iucr.org/  #
# cif/home.html                                                              #
#                                                                            #
# This file may be used for bona fide research purposes within the           #
# scientific community so long as proper attribution is given to the journal # 
# article from which it was obtained.                                        #
#                                                                            #
##############################################################################
                                             
data_global
_audit_creation_method     'WinGX routine-INITIALISE'
_journal_date_recd_electronic     2009-02-27
_journal_date_accepted     2009-04-14
_journal_name_full     'Acta Crystallographica, Section E'
_journal_year     2009
_journal_volume     65
_journal_issue      5
_journal_page_first     o1147
_journal_page_last     o1148
_journal_paper_category     QO
_journal_coeditor_code     GW2061
_publ_contact_author_name     'Nourredine Benali-Cherif'
_publ_contact_author_address
;
Laboratoire des Structures, Proprietes et Interactions Interatomiques
Centre Universitaire de Khenchela
40000 Khenchela
Algeria
;
_publ_contact_author_email     benalicherif@hotmail.com
_publ_contact_author_fax     '00 (213) 32 33 19 60'
_publ_contact_author_phone     '00 (213) 32 33 19 60'
_publ_section_title
;
Hydrogen bonding in cytosinium dihydrogen phosphite
;
loop_
    _publ_author_name
    _publ_author_address
    'Messai, Amel'
;
Laboratoire des Structures, Propri\'et\'es et Interactions Inter Atomiques
(LASPI^2^A)
Centre Universitaire de Khenchela
40000 Khenchela
Algeria
;
    'Benali-Cherif, Nourredine'
;
Laboratoire des Structures, Propri\'et\'es et Interactions Inter Atomiques
(LASPI^2^A)
Centre Universitaire de Khenchela
40000 Khenchela
Algeria
;
    'Jeanneau, Erwann'
;
Universit\'e Claude Bernard Lyon 1
Laboratoire des Multimat\'eriaux et Interfaces UMR 5615
69622 Villeurbanne Cedex
France
;
    'Luneau, Dominique'
;
Universit\'e Claude Bernard Lyon 1
Laboratoire des Multimat\'eriaux et Interfaces UMR 5615
69622 Villeurbanne Cedex
France
;
data_I
_chemical_name_systematic
;
Cytosinium dihydrogen phosphite
;
_chemical_name_common     'Cytosinium dihydrogen phosphite'
_chemical_formula_moiety     'C4 H6 N3 O + , H2 P O3 -'
_chemical_formula_sum     'C4 H8 N3 O4 P'
_chemical_formula_weight     193.10
_chemical_melting_point     ?
_symmetry_cell_setting     triclinic
_symmetry_space_group_name_H-M     'P 1'
_symmetry_space_group_name_Hall     'P 1'
loop_
    _symmetry_equiv_pos_as_xyz
    'x, y, z'
_cell_length_a     4.5625(3)
_cell_length_b     6.4739(4)
_cell_length_c     6.5933(6)
_cell_angle_alpha     92.934(4)
_cell_angle_beta     91.236(4)
_cell_angle_gamma     98.627(5)
_cell_volume     192.21(2)
_cell_formula_units_Z     1
_cell_measurement_reflns_used     739
_cell_measurement_theta_min     0.68
_cell_measurement_theta_max     27.88
_cell_measurement_temperature     293(2)
_exptl_crystal_description     cubic
_exptl_crystal_colour     yellow
_exptl_crystal_size_max     0.1
_exptl_crystal_size_mid     0.1
_exptl_crystal_size_min     0.1
_exptl_crystal_density_diffrn     1.668
_exptl_crystal_density_meas     ?
_exptl_crystal_density_method     'not measured'
_exptl_crystal_F_000     100
_exptl_absorpt_coefficient_mu     0.338
_exptl_absorpt_correction_type     none
_exptl_absorpt_process_details     ?
_exptl_absorpt_correction_T_min     ?
_exptl_absorpt_correction_T_max     ?
_exptl_special_details
;
;
_diffrn_ambient_temperature     293(2)
_diffrn_radiation_type     Mok\a
_diffrn_radiation_wavelength     0.71073
_diffrn_radiation_source     'fine-focus sealed tube'
_diffrn_radiation_monochromator     'horizonally mounted graphite crystal'
_diffrn_measurement_device_type     'Nonius KappaCCD'
_diffrn_measurement_device     '95mm CCD camera on \k-goniostat'
_diffrn_measurement_method     'CCD rotation images, thick slices'
_diffrn_detector_area_resol_mean     9
_diffrn_reflns_number     1500
_diffrn_reflns_av_R_equivalents     0.0000
_diffrn_reflns_av_sigmaI/netI     0.0385
_diffrn_reflns_theta_min     3.19
_diffrn_reflns_theta_max     27.96
_diffrn_reflns_theta_full     27.96
_diffrn_measured_fraction_theta_max     0.986
_diffrn_measured_fraction_theta_full     0.986
_diffrn_reflns_limit_h_min     -6
_diffrn_reflns_limit_h_max     5
_diffrn_reflns_limit_k_min     -8
_diffrn_reflns_limit_k_max     8
_diffrn_reflns_limit_l_min     -8
_diffrn_reflns_limit_l_max     8
_diffrn_standards_number     0
_diffrn_standards_interval_count     ?
_diffrn_standards_interval_time     ?
_diffrn_standards_decay_%     ?
_refine_special_details
;
Refinement of <i>F</i>^2^ against ALL reflections. The weighted <i>R</i>-factor
<i>wR</i> and goodness of fit <i>S</i> are based on <i>F</i>^2^, conventional
<i>R</i>-factors <i>R</i> are based on <i>F</i>, with <i>F</i> set to zero for
negative <i>F</i>^2^. The threshold expression of <i>F</i>^2^ >
\s(<i>F</i>^2^) is used only for calculating <i>R</i>-factors(gt) <i>etc</i>.
and is not relevant to the choice of reflections for refinement.
<i>R</i>-factors based on <i>F</i>^2^ are statistically about twice as large
as those based on <i>F</i>, and <i>R</i>- factors based on ALL data will be
even larger.
;
_reflns_number_total     1500
_reflns_number_gt     1430
_reflns_threshold_expression     I>2\s(I)
_refine_ls_structure_factor_coef     Fsqd
_refine_ls_matrix_type     full
_refine_ls_R_factor_all     0.0373
_refine_ls_R_factor_gt     0.0348
_refine_ls_wR_factor_gt     0.0838
_refine_ls_wR_factor_ref     0.0843
_refine_ls_goodness_of_fit_ref     1.131
_refine_ls_restrained_S_all     1.130
_refine_ls_number_reflns     1500
_refine_ls_number_parameters     112
_refine_ls_number_restraints     4
_refine_ls_hydrogen_treatment     mixed
_refine_ls_weighting_scheme     calc
_refine_ls_weighting_details
       'calc w = 1/[\s^2^(Fo^2^)+(0.0447P)^2^+0.0402P] where P=(Fo^2^+2Fc^2^)/3'
_atom_sites_solution_hydrogens     difmap
_atom_sites_solution_primary     direct
_atom_sites_solution_secondary     difmap
_refine_ls_shift/su_max     0.000
_refine_ls_shift/su_mean     0.000
_refine_diff_density_max     0.253
_refine_diff_density_min     -0.332
_refine_ls_extinction_method     none
_refine_ls_extinction_coef     ?
_refine_ls_abs_structure_details
                                    'Flack (1983), with how many Friedel pairs?'
_refine_ls_abs_structure_Flack     0.06(10)
loop_
    _atom_type_symbol
    _atom_type_description
    _atom_type_scat_dispersion_real
    _atom_type_scat_dispersion_imag
    _atom_type_scat_source
    'C' 'C' 0.0033 0.0016
                         'International Tables Vol C Tables 4.2.6.8 and 6.1.1.4'
    'H' 'H' 0.0000 0.0000
                         'International Tables Vol C Tables 4.2.6.8 and 6.1.1.4'
    'N' 'N' 0.0061 0.0033
                         'International Tables Vol C Tables 4.2.6.8 and 6.1.1.4'
    'O' 'O' 0.0106 0.0060
                         'International Tables Vol C Tables 4.2.6.8 and 6.1.1.4'
    'P' 'P' 0.1023 0.0942
                         'International Tables Vol C Tables 4.2.6.8 and 6.1.1.4'
_computing_data_collection     'COLLECT (Nonius, 2000)'
_computing_cell_refinement     'SCALEPACK (Otwinowski & Minor, 1997)'
_computing_data_reduction
;
DENZO (Otwinowski & Minor, 1997) and SCALEPACK (Otwinowski & Minor,
1997)
;
_computing_structure_solution     'SIR2004 (Burla <i>et al.</i>,  2005)'
_computing_structure_refinement     'SHELXL97 (Sheldrick, 2008)'
_computing_molecular_graphics
;
ORTEP-3 (Farrugia, 1997) and PLATON (Spek, 2009)
;
_computing_publication_material     'WinGX (Farrugia, 1999)'
loop_
    _atom_site_type_symbol
    _atom_site_label
    _atom_site_fract_x
    _atom_site_fract_y
    _atom_site_fract_z
    _atom_site_U_iso_or_equiv
    _atom_site_adp_type
    _atom_site_calc_flag
    _atom_site_refinement_flags
    _atom_site_occupancy
    _atom_site_disorder_assembly
    _atom_site_disorder_group
    O O7 0.3049(5) 0.5610(3) 1.0498(3) 0.0265(5) Uani d . 1 . .
    N N1 0.3442(5) 0.6856(3) 0.7331(4) 0.0213(5) Uani d . 1 . .
    H H1 0.2420 0.7833 0.7642 0.026 Uiso d R 1 . .
    N N3 0.5864(5) 0.4107(3) 0.8218(3) 0.0183(5) Uani d . 1 . .
    H H3 0.6371 0.3301 0.9118 0.022 Uiso d R 1 . .
    N N8 0.8625(5) 0.2462(4) 0.5932(4) 0.0236(5) Uani d . 1 . .
    H H7 0.9227 0.1652 0.6793 0.028 Uiso d R 1 . .
    H H8 0.9180 0.2312 0.4701 0.028 Uiso d R 1 . .
    C C2 0.4021(5) 0.5545(4) 0.8791(4) 0.0177(5) Uani d . 1 . .
    C C4 0.6911(5) 0.3898(4) 0.6323(4) 0.0178(5) Uani d . 1 . .
    C C5 0.6099(6) 0.5224(4) 0.4837(4) 0.0232(6) Uani d . 1 . .
    H H5 0.6711 0.5094 0.3507 0.028 Uiso calc R 1 . .
    C C6 0.4412(6) 0.6684(4) 0.5406(4) 0.0228(6) Uani d . 1 . .
    H H6 0.3901 0.7593 0.4457 0.027 Uiso calc R 1 . .
    P P1 -0.06174(7) 0.00189(6) 0.08872(6) 0.01852(18) Uani d D 1 . .
    O O1 0.1928(4) 0.0549(3) 0.2547(3) 0.0209(4) Uani d . 1 . .
    H H1A 0.3538 0.0628 0.2004 0.031 Uiso d R 1 . .
    O O2 0.0527(4) -0.0044(3) -0.1225(3) 0.0222(4) Uani d . 1 . .
    O O3 -0.2857(4) 0.1487(3) 0.1256(3) 0.0214(4) Uani d . 1 . .
    H H9 -0.172(6) -0.1857(19) 0.137(5) 0.026 Uiso d D 1 . .
loop_
    _atom_site_aniso_label
    _atom_site_aniso_U_11
    _atom_site_aniso_U_22
    _atom_site_aniso_U_33
    _atom_site_aniso_U_12
    _atom_site_aniso_U_13
    _atom_site_aniso_U_23
    O7 0.0323(11) 0.0300(11) 0.0203(11) 0.0138(8) 0.0056(9) 0.0032(8)
    N1 0.0274(12) 0.0176(11) 0.0212(13) 0.0108(9) -0.0016(10) 0.0023(9)
    N3 0.0231(11) 0.0198(11) 0.0138(11) 0.0079(9) -0.0004(9) 0.0043(8)
    N8 0.0343(13) 0.0234(11) 0.0163(11) 0.0134(9) 0.0058(10) 0.0031(9)
    C2 0.0175(13) 0.0174(13) 0.0181(15) 0.0036(10) -0.0010(10) -0.0007(10)
    C4 0.0218(13) 0.0166(12) 0.0150(13) 0.0034(10) -0.0016(11) -0.0005(10)
    C5 0.0327(14) 0.0224(13) 0.0165(13) 0.0094(11) 0.0002(12) 0.0042(10)
    C6 0.0308(15) 0.0188(13) 0.0193(15) 0.0056(11) -0.0032(11) 0.0033(10)
    P1 0.0176(3) 0.0189(3) 0.0200(4) 0.0051(2) 0.0016(2) 0.0033(2)
    O1 0.0142(8) 0.0330(10) 0.0170(10) 0.0066(7) 0.0028(7) 0.0039(7)
    O2 0.0271(10) 0.0250(10) 0.0174(10) 0.0129(8) 0.0018(8) 0.0008(8)
    O3 0.0175(9) 0.0255(10) 0.0235(11) 0.0098(7) 0.0024(8) 0.0032(8)
_geom_special_details
;
All e.s.d.'s (except the e.s.d. in the dihedral angle between two l.s. planes)
are estimated using the full covariance matrix. The cell e.s.d.'s are taken
into account individually in the estimation of e.s.d.'s in distances, angles
and torsion angles; correlations between e.s.d.'s in cell parameters are only
used when they are defined by crystal symmetry. An approximate (isotropic)
treatment of cell e.s.d.'s is used for estimating e.s.d.'s involving l.s.
planes.
;
loop_
    _geom_bond_atom_site_label_1
    _geom_bond_atom_site_label_2
    _geom_bond_site_symmetry_2
    _geom_bond_distance
    _geom_bond_publ_flag
    O7 C2 . 1.220(3) ?
    N1 C6 . 1.358(4) ?
    N1 C2 . 1.362(4) ?
    N1 H1 . 0.8600 ?
    N3 C4 . 1.354(3) ?
    N3 C2 . 1.389(3) ?
    N3 H3 . 0.8600 ?
    N8 C4 . 1.321(3) ?
    N8 H7 . 0.8601 ?
    N8 H8 . 0.8600 ?
    C4 C5 . 1.414(4) ?
    C5 C6 . 1.349(4) ?
    C5 H5 . 0.9300 ?
    C6 H6 . 0.9300 ?
    P1 O2 . 1.498(2) ?
    P1 O3 . 1.5114(18) ?
    P1 O1 . 1.5655(18) ?
    P1 H9 . 1.301(16) ?
    O1 H1A . 0.8200 ?
loop_
    _geom_angle_atom_site_label_1
    _geom_angle_atom_site_label_2
    _geom_angle_atom_site_label_3
    _geom_angle_site_symmetry_1
    _geom_angle_site_symmetry_3
    _geom_angle
    _geom_angle_publ_flag
    C6 N1 C2 . . 122.8(2) ?
    C6 N1 H1 . . 118.6 ?
    C2 N1 H1 . . 118.6 ?
    C4 N3 C2 . . 123.8(2) ?
    C4 N3 H3 . . 118.1 ?
    C2 N3 H3 . . 118.1 ?
    C4 N8 H7 . . 126.0 ?
    C4 N8 H8 . . 117.2 ?
    H7 N8 H8 . . 116.8 ?
    O7 C2 N1 . . 123.7(2) ?
    O7 C2 N3 . . 121.1(2) ?
    N1 C2 N3 . . 115.2(2) ?
    N8 C4 N3 . . 119.0(2) ?
    N8 C4 C5 . . 122.7(3) ?
    N3 C4 C5 . . 118.4(2) ?
    C6 C5 C4 . . 118.1(3) ?
    C6 C5 H5 . . 121.0 ?
    C4 C5 H5 . . 121.0 ?
    C5 C6 N1 . . 121.5(2) ?
    C5 C6 H6 . . 119.2 ?
    N1 C6 H6 . . 119.2 ?
    O2 P1 O3 . . 114.99(10) ?
    O2 P1 O1 . . 112.60(10) ?
    O3 P1 O1 . . 108.41(11) ?
    O2 P1 H9 . . 110.0(14) ?
    O3 P1 H9 . . 109.9(13) ?
    O1 P1 H9 . . 99.9(14) ?
    P1 O1 H1A . . 109.5 ?
loop_
    _geom_torsion_atom_site_label_1
    _geom_torsion_atom_site_label_2
    _geom_torsion_atom_site_label_3
    _geom_torsion_atom_site_label_4
    _geom_torsion_site_symmetry_1
    _geom_torsion_site_symmetry_2
    _geom_torsion_site_symmetry_3
    _geom_torsion_site_symmetry_4
    _geom_torsion
    _geom_torsion_publ_flag
    C6 N1 C2 O7 . . . . -176.3(2) ?
    C6 N1 C2 N3 . . . . 4.5(3) ?
    C4 N3 C2 O7 . . . . 177.1(2) ?
    C4 N3 C2 N1 . . . . -3.7(3) ?
    C2 N3 C4 N8 . . . . -179.2(2) ?
    C2 N3 C4 C5 . . . . 0.3(4) ?
    N8 C4 C5 C6 . . . . -178.0(3) ?
    N3 C4 C5 C6 . . . . 2.4(4) ?
    C4 C5 C6 N1 . . . . -1.7(4) ?
    C2 N1 C6 C5 . . . . -2.0(4) ?
loop_
    _geom_hbond_atom_site_label_D
    _geom_hbond_atom_site_label_H
    _geom_hbond_atom_site_label_A
    _geom_hbond_site_symmetry_A
    _geom_hbond_distance_DH
    _geom_hbond_distance_HA
    _geom_hbond_distance_DA
    _geom_hbond_angle_DHA
    N1 H1 O2 1_566 0.8600 1.8600 2.713(3) 170.00
    O1 H1A O3 1_655 0.8200 1.7500 2.542(3) 163.00
    N3 H3 O3 1_656 0.8600 1.9400 2.797(3) 175.00
    N8 H7 O2 1_656 0.8600 1.8900 2.750(3) 178.00
    N8 H8 O1 1_655 0.8600 2.2900 3.034(3) 145.00
    N8 H8 O3 1_655 0.8600 2.4400 3.153(3) 141.00
