# Supplementary material for: Hydrogen bonding in cytosinium dihydrogen phosphite
Source: Acta Crystallogr Sect E Struct Rep Online. 2009 Apr 30;65(Pt 5):o1147–8. doi: 10.1107/S1600536809014020 (PMC2977815; doi:10.1107/S1600536809014020)
Supplement: Supplementary file 2 [file e-65-o1147-Isup2.hkl]

#
# h,k,l, Fc-squared, Fo-squared, sigma(Fo-squared) and status flag
#
data_I
_shelx_title ' cytpx in P 1'
_shelx_refln_list_code          4
_shelx_F_calc_maximum       55.67
_exptl_crystal_F_000       100.00
_reflns_d_resolution_high  0.7580
 
loop_
 _symmetry_equiv_pos_as_xyz
 'x, y, z'
 
_cell_length_a     4.5625
_cell_length_b     6.4739
_cell_length_c     6.5933
_cell_angle_alpha  92.934
_cell_angle_beta   91.236
_cell_angle_gamma  98.627
 
_shelx_F_squared_multiplier     1.000
 
loop_
 _refln_index_h
 _refln_index_k
 _refln_index_l
 _refln_F_squared_calc
 _refln_F_squared_meas
 _refln_F_squared_sigma
 _refln_observed_status
   0   1  -8       13.25       15.74      1.75 o
   1   1  -8       37.81       42.67      3.22 o
  -1   2  -8        7.03        6.17      1.37 o
   0   2  -8       17.23       17.05      1.86 o
   1   2  -8        6.87        8.20      1.48 o
  -1   3  -8       21.62       20.54      2.35 o
   0   3  -8        8.54       10.76      1.64 o
   1   3  -8       28.32       25.57      2.24 o
   2   0  -7       10.20       10.16      1.09 o
  -2   1  -7       44.49       37.10      2.95 o
  -1   1  -7       19.01       16.06      1.80 o
   0   1  -7       30.79       34.20      2.57 o
   1   1  -7        1.76        2.13      0.71 o
   2   1  -7        0.81        1.15      0.76 o
  -3   2  -7       10.43       12.84      1.80 o
  -2   2  -7        9.12       11.75      1.53 o
  -1   2  -7       27.95       29.01      1.64 o
   0   2  -7       39.43       39.12      1.86 o
   1   2  -7       33.70       37.32      2.40 o
   2   2  -7        4.76        4.97      0.93 o
  -3   3  -7       27.15       26.94      2.57 o
  -2   3  -7        4.22        4.64      1.31 o
  -1   3  -7        6.83        7.76      0.93 o
   0   3  -7       51.78       49.06      2.24 o
   1   3  -7       16.13       16.61      1.48 o
  -1   4  -7       23.92       30.11      2.51 o
   0   4  -7        7.78        6.56      1.20 o
   1   4  -7       23.30       23.49      2.08 o
  -1   5  -7        4.32        3.28      1.48 o
   0   5  -7       34.68       32.73      2.79 o
  -2  -4  -6        4.83        5.41      2.19 o
  -3  -3  -6       19.47       15.74      2.73 o
  -3  -2  -6       19.22       20.43      2.68 o
   0  -2  -6       40.13       41.47      2.68 o
   1  -2  -6       40.55       37.97      2.35 o
  -2  -1  -6       79.13       86.11      4.43 o
  -1  -1  -6       21.53       26.12      2.19 o
   0  -1  -6        7.79        8.85      1.26 o
   1  -1  -6       61.13       60.92      3.39 o
  -4   0  -6       15.25       15.24      2.08 o
  -3   0  -6       17.32       16.50      2.46 o
  -2   0  -6       93.13       92.77      4.86 o
  -1   0  -6      245.35      252.70      9.45 o
   0   0  -6       56.87       62.07      3.28 o
   1   0  -6        2.60        0.93      0.82 o
   2   0  -6       39.85       40.87      2.19 o
  -4   1  -6       23.21       19.34      2.19 o
  -3   1  -6        4.46        5.68      1.42 o
  -2   1  -6       45.85       47.81      2.95 o
  -1   1  -6       61.97       67.53      3.55 o
   0   1  -6      223.27      228.33      8.96 o
   1   1  -6       30.40       27.15      1.31 o
   2   1  -6        9.74        7.98      1.37 o
  -4   2  -6       43.43       40.92      2.40 o
  -2   2  -6        4.30        5.46      1.09 o
  -1   2  -6      138.78      142.06      4.59 o
   0   2  -6       28.88       29.12      1.37 o
   1   2  -6       33.75       31.91      1.48 o
   2   2  -6        5.41        5.41      0.71 o
  -4   3  -6       24.22       19.29      1.58 o
  -3   3  -6       63.44       62.78      3.72 o
  -2   3  -6       14.35       19.01      1.20 o
  -1   3  -6       17.28       18.90      1.20 o
   0   3  -6      119.10      116.98      3.72 o
   1   3  -6        0.24        0.16      0.49 o
  -3   4  -6       17.36       18.69      2.08 o
  -2   4  -6       80.39       76.38      4.15 o
  -1   4  -6       29.71       30.65      1.48 o
   0   4  -6       32.91       33.98      1.58 o
   1   4  -6       29.36       27.26      1.53 o
  -3   5  -6        6.29        6.77      1.58 o
  -2   5  -6       29.95       32.13      2.79 o
  -1   5  -6       46.51       46.06      3.11 o
   0   5  -6        7.63        4.75      1.15 o
  -2   6  -6        6.38        6.45      1.69 o
  -1   6  -6       35.42       38.57      2.95 o
  -1  -6  -5       41.69       41.63      3.11 o
   0  -6  -5       89.90       98.24      5.35 o
  -2  -5  -5        1.21        0.93      1.48 o
  -1  -5  -5       28.70       28.14      2.46 o
  -3  -4  -5       14.71       15.46      2.24 o
  -2  -4  -5        8.64        6.88      1.48 o
   1  -4  -5       44.26       44.64      2.40 o
  -3  -3  -5       24.94       23.28      2.51 o
  -1  -3  -5       25.04       28.52      1.97 o
   0  -3  -5       27.75       30.82      2.02 o
   1  -3  -5      117.00      123.53      5.30 o
   2  -3  -5        0.63        0.82      0.98 o
  -4  -2  -5        4.06        4.37      1.64 o
  -3  -2  -5       26.43       29.34      2.40 o
  -2  -2  -5       28.36       29.78      2.08 o
  -1  -2  -5      165.26      169.76      6.94 o
   0  -2  -5       73.33       79.77      3.61 o
   1  -2  -5       64.55       59.28      2.90 o
   2  -2  -5       57.03       59.77      3.01 o
  -4  -1  -5        4.47        3.28      1.97 o
  -3  -1  -5        0.79        0.71      0.71 o
  -2  -1  -5       17.98       24.48      1.86 o
  -1  -1  -5      125.91      128.89      5.68 o
   0  -1  -5      112.96      130.80      5.14 o
   1  -1  -5       31.36       35.30      2.02 o
  -4   0  -5       11.42       10.93      1.26 o
  -3   0  -5        2.89        4.04      1.15 o
  -2   0  -5       61.12       62.40      3.39 o
  -1   0  -5       48.59       47.64      2.90 o
   0   0  -5      160.00      157.35      6.06 o
   1   0  -5       16.52       15.90      1.42 o
   2   0  -5        7.04        8.96      0.60 o
  -4   1  -5       23.91       19.94      2.19 o
  -3   1  -5        8.78       12.46      1.64 o
  -2   1  -5       20.98       24.31      2.02 o
  -1   1  -5      338.30      343.45     12.68 o
   0   1  -5       38.61       42.13      2.24 o
   1   1  -5       47.04       48.19      1.64 o
   2   1  -5        3.51        3.11      0.49 o
  -4   2  -5       14.74       17.05      1.31 o
  -3   2  -5       31.83       31.80      2.13 o
  -2   2  -5       34.06       35.57      2.40 o
  -1   2  -5       51.19       54.80      1.86 o
   0   2  -5      464.69      451.41     11.09 o
   1   2  -5      100.38      104.14      3.28 o
   2   2  -5       41.65       41.80      1.53 o
  -4   3  -5        9.41        9.12      1.15 o
  -3   3  -5        6.24        7.32      0.82 o
  -2   3  -5       80.79       77.91      2.68 o
  -1   3  -5       40.16       42.94      1.64 o
   0   3  -5       19.52       19.40      1.09 o
   1   3  -5      230.68      233.41      6.34 o
   2   3  -5       95.49       98.07      4.59 o
  -4   4  -5        1.69        1.04      1.69 o
  -2   4  -5       57.13       55.84      2.02 o
  -1   4  -5       72.56       71.68      2.29 o
   0   4  -5       25.78       27.43      1.37 o
   1   4  -5       43.20       40.60      1.69 o
   2   4  -5       63.06       60.48      3.66 o
  -3   5  -5       15.22       14.53      2.19 o
  -2   5  -5       89.20       88.13      4.21 o
  -1   5  -5       47.25       46.55      1.97 o
   0   5  -5       20.86       21.58      1.26 o
   1   5  -5        9.70        8.36      1.42 o
  -3   6  -5        6.68        9.51      2.24 o
  -2   6  -5       48.98       53.22      3.61 o
  -1   6  -5       61.36       65.18      4.10 o
   0  -7  -4       25.43       23.49      2.40 o
  -2  -6  -4        1.45        1.64      2.08 o
  -1  -6  -4       29.60       26.94      2.29 o
   0  -6  -4        6.41        6.83      1.26 o
   2  -6  -4        7.95        7.16      1.09 o
  -3  -5  -4        6.07        7.21      1.80 o
  -2  -5  -4        3.75        4.92      1.86 o
  -1  -5  -4       12.98       11.75      1.80 o
   0  -5  -4      156.07      161.23      7.16 o
   1  -5  -4       10.75       10.33      1.09 o
   2  -5  -4       28.52       25.41      1.75 o
   3  -5  -4       10.79        9.73      0.82 o
  -3  -4  -4       14.04       12.95      1.91 o
  -2  -4  -4       30.08       30.98      2.40 o
  -1  -4  -4       23.36       23.55      1.91 o
   0  -4  -4       29.24       28.08      1.86 o
   1  -4  -4      303.75      327.06     11.80 o
   2  -4  -4       81.14       83.92      3.72 o
   3  -4  -4       47.87       47.21      1.75 o
  -4  -3  -4       15.28       13.66      2.24 o
  -3  -3  -4        4.92        4.26      1.31 o
  -2  -3  -4        2.98        1.37      0.66 o
  -1  -3  -4      109.98      121.13      5.30 o
   0  -3  -4       42.72       45.08      2.46 o
   1  -3  -4       13.58       14.81      1.26 o
   2  -3  -4      331.05      346.18     12.07 o
   3  -3  -4       85.29       77.75      2.57 o
  -4  -2  -4        5.39        2.73      1.37 o
  -3  -2  -4        4.71        2.95      1.09 o
  -2  -2  -4       61.20       62.01      3.39 o
  -1  -2  -4       52.21       52.51      2.73 o
   0  -2  -4      121.34      122.61      5.25 o
   1  -2  -4       39.67       39.56      1.97 o
   2  -2  -4       87.11       99.88      4.04 o
   3  -2  -4      196.11      199.70      5.14 o
  -4  -1  -4       27.80       27.48      1.69 o
  -3  -1  -4        3.75        4.21      0.82 o
  -2  -1  -4       62.38       58.79      3.06 o
  -1  -1  -4      272.49      275.97     10.38 o
   0  -1  -4      103.72      109.22      4.53 o
   1  -1  -4       59.17       58.63      2.51 o
   2  -1  -4       61.94       60.70      2.84 o
   3  -1  -4       90.50       91.13      4.37 o
  -5   0  -4       19.74       17.16      2.13 o
  -4   0  -4       11.16       11.20      1.15 o
  -3   0  -4        7.90        7.81      0.87 o
  -2   0  -4       25.70       28.19      1.75 o
  -1   0  -4      252.31      274.39     10.71 o
   0   0  -4      223.91      249.14      8.41 o
   1   0  -4      154.00      172.60      6.17 o
   2   0  -4       91.55       89.06      2.62 o
   3   0  -4      119.16      117.96      4.86 o
  -5   1  -4       34.76       38.14      2.95 o
  -4   1  -4        9.34        9.40      0.98 o
  -3   1  -4       26.56       24.81      1.80 o
  -2   1  -4       10.30        7.49      0.87 o
  -1   1  -4       55.69       60.05      2.84 o
   0   1  -4      119.54      124.46      4.86 o
   1   1  -4      169.12      168.56      4.75 o
   2   1  -4       87.41       93.81      2.57 o
   3   1  -4       56.80       60.70      3.06 o
  -5   2  -4       15.19       15.90      1.42 o
  -4   2  -4       13.66       13.71      0.87 o
  -3   2  -4       15.41       18.19      1.53 o
  -2   2  -4       42.31       43.82      2.40 o
  -1   2  -4       29.80       30.43      1.64 o
   0   2  -4       18.33       18.90      0.87 o
   1   2  -4       42.01       43.82      1.64 o
   2   2  -4      136.86      140.14      5.46 o
   3   2  -4       57.33       56.22      3.06 o
  -5   3  -4       29.25       25.62      1.58 o
  -4   3  -4       16.47       15.68      1.15 o
  -3   3  -4       48.25       48.19      1.75 o
  -2   3  -4       78.09       81.52      2.57 o
  -1   3  -4        6.54        7.43      0.60 o
   0   3  -4       23.97       23.71      1.04 o
   1   3  -4      232.72      233.30      5.96 o
   2   3  -4       11.88       11.53      1.31 o
   3   3  -4       30.29       31.09      2.51 o
  -4   4  -4       15.01       16.83      2.08 o
  -3   4  -4       21.45       21.04      1.20 o
  -2   4  -4       66.09       66.11      2.08 o
  -1   4  -4       55.77       56.28      1.91 o
   0   4  -4       10.84       12.51      0.76 o
   1   4  -4       41.09       41.09      2.40 o
   2   4  -4      263.86      273.84     10.76 o
  -4   5  -4       11.46        8.85      0.87 o
  -3   5  -4       20.31       23.22      2.02 o
  -2   5  -4       29.72       31.03      1.31 o
  -1   5  -4        8.22        7.38      0.82 o
   0   5  -4       54.62       49.23      2.68 o
   1   5  -4       47.82       46.33      2.90 o
   2   5  -4       15.42       13.00      1.69 o
  -3   6  -4        5.26        6.67      1.58 o
  -2   6  -4       17.55       19.61      1.86 o
  -1  -7  -3       13.13       14.37      2.08 o
   0  -7  -3       34.42       41.25      2.90 o
   1  -7  -3       10.52       12.35      1.86 o
   2  -7  -3       18.40       22.29      2.13 o
  -2  -6  -3        4.29        5.25      1.04 o
  -1  -6  -3       19.02       19.23      1.31 o
   0  -6  -3       41.33       43.71      1.53 o
   1  -6  -3       45.73       49.12      1.48 o
   2  -6  -3       31.03       31.20      1.04 o
  -3  -5  -3        3.52        5.52      2.13 o
  -2  -5  -3       10.22        8.74      1.09 o
  -1  -5  -3       10.72       12.18      0.87 o
   0  -5  -3       20.24       23.22      0.98 o
   1  -5  -3       43.42       47.32      2.35 o
   2  -5  -3       77.43       78.24      3.11 o
   3  -5  -3       40.98       39.23      1.53 o
  -4  -4  -3        7.65        6.88      1.86 o
  -3  -4  -3       12.12        9.83      1.58 o
  -2  -4  -3        7.47        5.41      0.87 o
  -1  -4  -3        9.05        9.51      0.71 o
   0  -4  -3       16.80       18.41      0.93 o
   1  -4  -3       16.63       16.56      0.82 o
   2  -4  -3       45.08       38.57      1.80 o
   3  -4  -3       77.31       76.77      2.29 o
   4  -4  -3       42.89       43.87      2.29 o
  -4  -3  -3       30.70       27.92      2.95 o
  -3  -3  -3       18.96       19.23      1.31 o
  -2  -3  -3       85.46       88.40      2.84 o
  -1  -3  -3       31.06       35.13      1.91 o
   0  -3  -3        1.41        1.91      0.71 o
   1  -3  -3       49.07       51.96      2.13 o
   2  -3  -3      286.95      274.39      9.45 o
   3  -3  -3       19.60       20.32      0.93 o
   4  -3  -3       18.20       16.72      1.58 o
  -4  -2  -3       11.27        9.34      1.64 o
  -3  -2  -3       33.10       34.59      1.58 o
  -2  -2  -3       61.37       65.84      2.19 o
  -1  -2  -3      128.44      135.28      5.57 o
   0  -2  -3       60.70       70.10      3.06 o
   1  -2  -3       27.18       26.99      1.42 o
   2  -2  -3      151.11      134.63      4.86 o
   3  -2  -3      433.25      416.61      9.73 o
   4  -2  -3        8.42        9.07      0.71 o
  -5  -1  -3       22.15       21.14      2.46 o
  -4  -1  -3       21.63       20.54      1.37 o
  -3  -1  -3       19.52       18.25      1.09 o
  -2  -1  -3      116.42      130.31      4.92 o
  -1  -1  -3       69.95       69.39      3.11 o
   0  -1  -3       15.89       19.72      1.20 o
   1  -1  -3      296.63      330.01     11.36 o
   2  -1  -3      205.37      200.52      7.10 o
   3  -1  -3       68.69       63.65      2.84 o
   4  -1  -3      220.15      229.31      8.85 o
  -5   0  -3       28.01       29.67      2.62 o
  -4   0  -3        5.20        5.79      0.87 o
  -3   0  -3       96.51      103.10      3.11 o
  -2   0  -3       10.11       11.31      0.93 o
  -1   0  -3       81.70       90.37      3.72 o
   0   0  -3      143.26      167.30      5.79 o
   1   0  -3       18.60       22.57      1.26 o
   2   0  -3      212.38      226.80      7.70 o
   3   0  -3      164.24      172.33      6.45 o
   4   0  -3        1.00       -0.27      1.42 o
  -5   1  -3       81.92       80.04      4.86 o
  -4   1  -3       30.21       31.96      1.48 o
  -3   1  -3       18.02       16.72      0.93 o
  -2   1  -3      258.61      296.30     10.60 o
  -1   1  -3       18.28       20.32      1.09 o
   0   1  -3       81.65       84.30      3.17 o
   1   1  -3      551.39      575.98     13.50 o
   2   1  -3        0.93        1.64      0.60 o
   3   1  -3       52.62       55.02      2.95 o
  -5   2  -3       42.26       41.36      2.13 o
  -4   2  -3      109.87      110.48      3.39 o
  -3   2  -3       87.11       95.18      2.29 o
  -2   2  -3        0.63        1.31      0.44 o
  -1   2  -3      131.80      142.49      3.66 o
   0   2  -3       39.66       38.57      1.26 o
   1   2  -3      244.87      243.52      6.06 o
   2   2  -3      257.85      281.22     11.26 o
   3   2  -3        0.38        1.20      0.87 o
  -5   3  -3       37.25       31.69      1.75 o
  -4   3  -3       10.47       10.98      0.76 o
  -3   3  -3      115.53      113.32      2.73 o
  -2   3  -3       76.21       74.63      3.11 o
  -1   3  -3       33.69       35.73      1.26 o
   0   3  -3        4.95        6.83      0.49 o
   1   3  -3      161.48      161.73      6.17 o
   2   3  -3      122.71      125.56      5.30 o
   3   3  -3       44.94       44.86      2.90 o
  -5   4  -3        3.33        3.44      0.82 o
  -4   4  -3       63.10       58.46      1.97 o
  -3   4  -3       14.97       12.68      0.71 o
  -2   4  -3       34.29       35.84      1.26 o
  -1   4  -3        0.56        1.04      0.38 o
   0   4  -3       16.71       17.81      0.87 o
   1   4  -3       37.76       36.33      2.24 o
   2   4  -3       43.27       43.44      2.57 o
   3   4  -3       32.06       29.67      2.35 o
  -4   5  -3       13.36       14.37      2.08 o
  -3   5  -3       85.89       83.76      2.35 o
  -2   5  -3       50.61       48.90      1.58 o
  -1   5  -3       15.92       15.30      0.82 o
   0   5  -3       36.11       34.97      2.35 o
   1   5  -3       29.27       30.49      2.08 o
   2   5  -3       28.15       26.44      2.08 o
  -4   6  -3       10.83       11.80      2.13 o
  -3   6  -3       44.71       45.79      2.84 o
  -1   6  -3       30.97       33.77      1.86 o
   0   6  -3       45.73       44.04      2.73 o
   1   6  -3       17.55       19.01      1.58 o
   2   6  -3       16.26       15.90      1.91 o
   0  -8  -2       16.06       18.85      2.24 o
   1  -8  -2        5.04        4.97      1.53 o
  -2  -7  -2        2.62        1.15      1.31 o
  -1  -7  -2       26.97       25.13      1.69 o
   0  -7  -2        5.46        5.14      1.37 o
   1  -7  -2        7.34        6.23      0.71 o
   2  -7  -2       28.30       32.35      2.24 o
   3  -7  -2       33.48       33.66      2.40 o
  -3  -6  -2        2.49        2.95      1.80 o
  -2  -6  -2       39.17       41.74      2.02 o
  -1  -6  -2        6.37        6.88      0.98 o
   0  -6  -2       19.11       17.59      0.93 o
   1  -6  -2       19.11       19.51      0.82 o
   2  -6  -2        3.09        3.28      0.33 o
   3  -6  -2       37.89       33.98      1.58 o
   4  -6  -2       37.85       46.11      3.33 o
  -3  -5  -2       17.50       19.56      1.53 o
  -2  -5  -2        6.88        7.59      1.04 o
  -1  -5  -2      103.17      111.62      3.06 o
   0  -5  -2        2.18        2.08      0.44 o
   1  -5  -2       36.32       35.57      1.09 o
   2  -5  -2      114.43      116.10      2.68 o
   3  -5  -2        5.30        4.43      0.33 o
   4  -5  -2       20.23       16.99      1.20 o
   5  -5  -2       33.60       36.06      2.79 o
  -4  -4  -2       31.99       23.99      2.51 o
  -3  -4  -2      101.65      108.07      3.61 o
  -2  -4  -2       76.05       76.82      2.19 o
  -1  -4  -2        7.61        6.94      0.55 o
   0  -4  -2       71.03       79.06      1.91 o
   1  -4  -2       55.36       53.71      1.69 o
   2  -4  -2      110.51      111.73      2.40 o
   3  -4  -2      101.12       99.00      2.46 o
   4  -4  -2        0.15        0.00      0.60 o
   5  -4  -2       24.50       29.50      2.35 o
  -4  -3  -2       35.10       29.45      2.62 o
  -3  -3  -2        9.53        9.23      0.82 o
  -2  -3  -2      168.13      165.60      3.72 o
  -1  -3  -2       80.76       86.93      2.08 o
   0  -3  -2       76.37       77.58      2.19 o
   1  -3  -2       38.86       41.96      1.31 o
   2  -3  -2      188.65      189.86      3.99 o
   3  -3  -2       75.44       78.08      1.80 o
   4  -3  -2       45.36       53.11      1.75 o
   5  -3  -2       17.61       18.41      1.69 o
  -5  -2  -2       14.06       12.29      2.08 o
  -4  -2  -2        5.17        5.14      0.93 o
  -3  -2  -2      141.57      151.13      4.43 o
  -2  -2  -2       41.69       42.29      1.20 o
  -1  -2  -2       26.39       30.32      1.04 o
   0  -2  -2       13.14       16.06      0.71 o
   1  -2  -2        4.19        5.68      0.49 o
   2  -2  -2       81.68       87.91      1.91 o
   3  -2  -2       44.86       44.47      1.42 o
   4  -2  -2       40.60       42.56      1.58 o
   5  -2  -2       29.42       27.26      1.75 o
  -5  -1  -2       31.23       35.95      2.90 o
  -4  -1  -2       16.90       14.04      1.20 o
  -3  -1  -2       56.84       59.39      2.19 o
  -2  -1  -2      348.17      330.23      7.87 o
  -1  -1  -2      143.10      144.08      5.30 o
   0  -1  -2      213.66      191.99      6.50 o
   1  -1  -2      111.07      132.77      4.92 o
   2  -1  -2       40.15       43.00      0.98 o
   3  -1  -2       49.56       47.10      1.42 o
   4  -1  -2       54.39       54.80      1.91 o
   5  -1  -2       40.53       41.20      2.24 o
  -5   0  -2       25.92       26.06      1.58 o
  -4   0  -2       60.16       60.97      2.35 o
  -3   0  -2       60.24       61.58      2.13 o
  -2   0  -2      464.81      476.43     11.09 o
  -1   0  -2      185.33      194.78      6.72 o
   0   0  -2      271.78      229.64      7.76 o
   1   0  -2      364.56      339.46     11.69 o
   2   0  -2       27.42       29.29      0.87 o
   3   0  -2       29.47       27.81      1.64 o
   4   0  -2       71.87       74.80      3.61 o
  -5   1  -2        0.51        1.48      0.71 o
  -4   1  -2       80.41       80.32      2.62 o
  -3   1  -2      100.46      100.70      2.84 o
  -2   1  -2       23.11       23.38      1.31 o
  -1   1  -2      816.08      845.40     27.76 o
   0   1  -2      126.56      113.54      2.90 o
   1   1  -2      189.86      192.60      4.64 o
   2   1  -2      102.55      107.58      4.04 o
   3   1  -2       17.13       16.45      1.31 o
   4   1  -2       67.88       74.09      3.77 o
  -5   2  -2       42.28       43.44      2.02 o
  -4   2  -2       65.04       65.07      1.75 o
  -3   2  -2      253.75      259.36      5.25 o
  -2   2  -2       56.09       55.02      2.19 o
  -1   2  -2       99.26      114.30      2.95 o
   0   2  -2      199.01      213.14      5.14 o
   1   2  -2      112.17      113.48      4.15 o
   2   2  -2       16.02       14.15      0.60 o
   3   2  -2       28.09       29.23      1.15 o
  -5   3  -2        6.57        4.21      1.20 o
  -4   3  -2      201.92      206.20      5.35 o
  -3   3  -2      180.49      182.60      3.82 o
  -2   3  -2      171.39      170.14      6.01 o
  -1   3  -2       44.08       49.45      1.48 o
   0   3  -2      227.64      238.11      5.74 o
   1   3  -2       54.50       52.34      2.51 o
   2   3  -2       19.58       19.18      0.87 o
   3   3  -2       52.81       54.91      2.02 o
   4   3  -2       21.43       21.47      1.26 o
  -5   4  -2        2.97        3.01      0.66 o
  -4   4  -2       40.91       39.50      1.15 o
  -3   4  -2      393.86      388.47      7.65 o
  -2   4  -2      123.69      124.41      3.11 o
  -1   4  -2       67.83       73.81      2.84 o
   0   4  -2       15.29       17.32      1.20 o
   1   4  -2      121.25      135.61      4.97 o
   2   4  -2       24.73       22.57      1.04 o
   3   4  -2       27.94       24.31      1.37 o
  -5   5  -2       30.07       32.56      2.62 o
  -4   5  -2        8.90       10.87      1.48 o
  -3   5  -2       53.64       59.17      2.95 o
  -2   5  -2      193.13      198.50      7.59 o
   0   5  -2       56.60       55.68      2.35 o
   1   5  -2       13.39       12.24      1.42 o
   2   5  -2       26.36       27.70      2.19 o
   3   5  -2       35.85       30.87      1.69 o
  -1   6  -2        6.87        3.82      0.60 o
   1   6  -2        7.79        4.37      1.37 o
   2   6  -2        0.34       -0.05      1.75 o
   0  -8  -1        3.69        3.50      1.64 o
   1  -8  -1        3.47        2.68      1.97 o
   2  -8  -1        2.13        1.31      1.26 o
  -2  -7  -1       15.42       15.24      1.48 o
  -1  -7  -1       48.47       52.34      2.24 o
   0  -7  -1       16.02       17.21      0.98 o
   1  -7  -1       11.61       11.36      0.76 o
   2  -7  -1        2.46        3.01      0.98 o
   3  -7  -1        8.24        8.74      0.93 o
   4  -7  -1       11.33       12.68      2.46 o
  -3  -6  -1       22.30       24.42      1.75 o
  -2  -6  -1       14.70       15.19      1.20 o
  -1  -6  -1       70.66       74.20      2.13 o
   0  -6  -1       33.89       36.55      1.26 o
   1  -6  -1       61.71       62.40      1.48 o
   2  -6  -1       30.10       27.21      1.20 o
   3  -6  -1        0.03       -0.33      0.60 o
   4  -6  -1       12.92       12.02      1.58 o
  -4  -5  -1        0.13        1.91      1.48 o
  -3  -5  -1       41.40       41.96      2.08 o
  -2  -5  -1       39.44       40.10      1.42 o
  -1  -5  -1        5.16        6.17      0.66 o
   0  -5  -1      124.82      133.86      3.11 o
   1  -5  -1       51.13       52.89      1.15 o
   2  -5  -1       50.92       51.30      1.48 o
   3  -5  -1       22.78       21.64      0.87 o
   4  -5  -1        8.09        8.74      1.31 o
   5  -5  -1       43.32       44.97      3.33 o
  -4  -4  -1       42.32       43.65      2.29 o
  -3  -4  -1       30.00       34.15      1.69 o
  -2  -4  -1      138.29      140.53      3.33 o
  -1  -4  -1       29.74       29.39      0.98 o
   0  -4  -1       54.03       57.48      1.37 o
   1  -4  -1      160.16      170.25      4.15 o
   2  -4  -1       35.93       39.28      1.04 o
   3  -4  -1        1.51        1.31      0.22 o
   4  -4  -1       21.46       22.51      1.58 o
   5  -4  -1       23.10       27.48      2.35 o
  -5  -3  -1        0.80        1.91      1.80 o
  -4  -3  -1        3.72        4.43      0.76 o
  -3  -3  -1      302.13      319.90      7.10 o
  -2  -3  -1      129.51      129.22      2.90 o
  -1  -3  -1      148.18      146.70      3.06 o
   0  -3  -1       34.70       37.97      0.93 o
   1  -3  -1      239.18      240.68      4.86 o
   2  -3  -1       95.69      106.16      1.97 o
   3  -3  -1       12.18       11.42      0.49 o
   4  -3  -1       50.70       49.50      1.69 o
   5  -3  -1       36.14       34.91      1.64 o
  -5  -2  -1       18.47       18.96      2.79 o
  -4  -2  -1        6.97        5.19      0.93 o
  -3  -2  -1       38.77       39.67      1.31 o
  -2  -2  -1     1065.10     1013.19     18.52 o
  -1  -2  -1      267.90      278.54      5.35 o
   0  -2  -1      310.02      281.65      6.50 o
   1  -2  -1      304.64      306.19      7.27 o
   2  -2  -1      179.49      190.30      3.28 o
   3  -2  -1       29.24       29.39      1.48 o
   4  -2  -1       58.72       58.73      2.79 o
  -5  -1  -1        4.58        3.33      1.20 o
  -4  -1  -1       76.81       75.95      2.62 o
  -3  -1  -1       27.45       32.13      1.75 o
  -2  -1  -1       71.63       72.23      1.64 o
  -1  -1  -1     1435.62     1320.09     23.88 o
   0  -1  -1      628.69      546.32     12.18 o
   1  -1  -1      306.71      257.23      6.34 o
   2  -1  -1      281.05      302.03      9.83 o
   3  -1  -1       42.98       45.62      2.02 o
   4  -1  -1      108.80      111.08      4.70 o
  -5   0  -1       31.85       35.24      1.75 o
  -4   0  -1       88.16       88.29      3.06 o
  -3   0  -1      176.15      174.35      4.92 o
  -2   0  -1       96.10      106.76      2.79 o
  -1   0  -1      411.72      386.45     12.46 o
   1   0  -1      152.37      141.40      4.64 o
   2   0  -1       23.60       23.77      1.20 o
   3   0  -1        7.75        6.83      0.87 o
   4   0  -1       53.01       52.89      2.95 o
  -5   1  -1        9.08        9.07      1.09 o
  -4   1  -1      157.29      165.00      3.72 o
  -3   1  -1      167.20      165.39      4.53 o
  -2   1  -1      116.04      110.31      2.84 o
  -1   1  -1      136.52      136.10      4.48 o
   0   1  -1      971.58      840.21     19.12 o
   1   1  -1      110.82      111.46      2.68 o
   2   1  -1       28.58       31.47      1.53 o
   3   1  -1        6.38        4.70      0.87 o
   4   1  -1       36.91       38.79      2.46 o
  -5   2  -1        0.12        0.76      0.66 o
  -4   2  -1       65.83       65.78      1.80 o
  -3   2  -1      271.73      280.94      5.52 o
  -2   2  -1       80.31       80.21      1.75 o
  -1   2  -1       42.25       41.85      1.69 o
   0   2  -1     1037.88      973.03     21.85 o
   1   2  -1      237.80      242.48      5.74 o
   2   2  -1       51.45       51.58      1.75 o
   3   2  -1       33.56       33.49      1.37 o
   4   2  -1       10.56       12.18      1.58 o
  -5   3  -1       14.20       12.35      0.93 o
  -4   3  -1       24.82       24.48      0.82 o
  -3   3  -1       57.22       54.47      1.64 o
  -2   3  -1      173.73      169.48      3.33 o
  -1   3  -1       77.73       78.68      1.97 o
   0   3  -1       49.37       51.52      1.91 o
   1   3  -1      584.00      566.86     13.55 o
   2   3  -1       12.85       12.73      0.60 o
   3   3  -1       45.75       52.45      1.86 o
  -5   4  -1       14.34       12.79      0.93 o
  -4   4  -1       25.02       26.88      0.82 o
  -3   4  -1      120.66      116.87      4.86 o
  -2   4  -1        0.89        0.82      0.60 o
  -1   4  -1      255.48      252.37      8.14 o
   0   4  -1      146.56      152.05      5.30 o
   1   4  -1       21.16       18.58      0.93 o
   2   4  -1       81.85       87.47      2.24 o
   3   4  -1       26.24       25.19      1.31 o
   0   5  -1      108.76      108.67      4.70 o
   1   5  -1       56.80       56.33      2.19 o
   2   5  -1       13.24        8.69      0.93 o
   3   5  -1       16.69       16.66      1.31 o
   1   6  -1       11.32       10.22      0.93 o
   2   6  -1       12.40       10.54      1.04 o
  -1  -8   0       84.39       84.36      5.03 o
   0  -8   0       23.97       25.68      2.51 o
   1  -8   0       27.62       27.92      2.84 o
   2  -8   0       21.52       21.47      2.46 o
  -2  -7   0        9.60        9.56      1.58 o
  -1  -7   0        8.44        7.81      1.04 o
   0  -7   0       84.46       83.21      2.35 o
   1  -7   0       41.34       42.02      1.58 o
   2  -7   0       30.47       33.38      1.86 o
   3  -7   0       21.46       21.75      1.37 o
   4  -7   0       16.79       24.04      2.46 o
  -3  -6   0        9.29        8.80      1.64 o
  -2  -6   0       32.14       28.68      1.64 o
  -1  -6   0       17.25       16.94      0.93 o
   0  -6   0       66.58       70.04      1.75 o
   1  -6   0       59.94       58.46      1.37 o
   2  -6   0       19.76       21.31      1.04 o
   3  -6   0        8.32        8.30      0.76 o
   4  -6   0        4.71        6.45      1.37 o
  -4  -5   0        8.31        7.49      1.31 o
  -3  -5   0       69.27       73.49      2.73 o
  -2  -5   0       24.59       24.91      1.15 o
  -1  -5   0       35.28       35.13      1.20 o
   0  -5   0       80.02       82.94      1.75 o
   1  -5   0      167.95      171.34      2.79 o
   2  -5   0       23.26       24.15      0.98 o
   3  -5   0        3.05        1.69      0.55 o
   4  -5   0        2.91        3.93      0.49 o
   5  -5   0       17.12       19.01      1.97 o
  -4  -4   0        3.07        3.33      1.20 o
  -3  -4   0       49.23       51.14      1.69 o
  -2  -4   0      108.15      107.53      2.73 o
  -1  -4   0       44.06       45.02      1.31 o
   0  -4   0       85.02       82.39      1.86 o
   1  -4   0      438.76      442.07      6.39 o
   2  -4   0       86.41       84.85      2.02 o
   3  -4   0       34.67       32.45      1.04 o
   4  -4   0        9.94        9.45      0.49 o
   5  -4   0        9.99       11.80      1.86 o
  -5  -3   0        3.17        3.55      1.75 o
  -4  -3   0       11.45       11.58      0.98 o
  -3  -3   0       15.80       16.83      0.87 o
  -2  -3   0       47.55       43.22      1.26 o
  -1  -3   0      150.87      155.55      3.44 o
   0  -3   0      158.15      154.19      3.11 o
   1  -3   0      177.95      178.66      3.22 o
   2  -3   0      467.21      489.88      9.83 o
   3  -3   0       11.86       13.33      0.76 o
  -5  -2   0        9.92        8.74      1.86 o
  -4  -2   0       17.29       16.83      0.93 o
  -3  -2   0       32.91       35.40      1.15 o
  -2  -2   0      182.14      182.54      3.82 o
  -1  -2   0       10.11       10.11      0.38 o
   0  -2   0      730.13      687.33     10.93 o
   1  -2   0      497.02      454.80      8.30 o
   2  -2   0      143.58      159.98      3.22 o
   3  -2   0      177.38      178.17      3.61 o
   4  -2   0       26.31       26.55      1.64 o
  -5  -1   0       22.53       22.84      1.69 o
  -4  -1   0       76.53       80.26      2.68 o
  -3  -1   0       23.82       25.02      1.04 o
  -2  -1   0       28.46       26.88      0.76 o
  -1  -1   0     3089.77     2501.78     44.31 o
   0  -1   0       35.85       21.31      0.60 o
   1  -1   0      372.98      342.63      6.28 o
   2  -1   0      246.08      254.72      4.92 o
   3  -1   0       31.07       35.19      0.98 o
   4  -1   0       76.17       80.04      2.51 o
  -5   0   0       10.30       10.05      0.76 o
  -4   0   0       49.52       50.21      1.97 o
  -3   0   0      111.71      107.74      3.28 o
  -2   0   0       37.46       34.09      0.93 o
  -1   0   0       11.46       11.15      0.33 o
   1   0   0       10.31        9.73      0.27 o
   2   0   0       35.99       31.80      0.87 o
   3   0   0      113.54      110.48      2.51 o
   4   0   0       48.70       44.80      1.31 o
  -6   1   0        1.07        1.26      2.02 o
  -5   1   0        8.63        9.73      0.76 o
  -4   1   0       75.58       76.93      2.08 o
  -3   1   0       32.52       36.22      1.04 o
  -2   1   0      241.96      246.52      4.70 o
  -1   1   0      374.45      338.15      7.54 o
   0   1   0       38.03       23.38      0.60 o
   1   1   0     3099.54     2441.18     43.11 o
   2   1   0       26.89       25.24      0.82 o
   3   1   0       23.30       22.89      1.20 o
   4   1   0       77.97       80.26      2.68 o
   5   1   0       22.48       22.02      2.13 o
  -5   2   0        9.24       10.00      0.87 o
  -4   2   0       26.87       25.35      0.93 o
  -3   2   0      175.62      178.55      3.77 o
  -2   2   0      140.99      158.61      3.72 o
   0   2   0      735.31      697.11     11.36 o
   1   2   0       10.33        9.34      0.44 o
   2   2   0      185.04      185.66      4.86 o
   3   2   0       32.71       31.80      1.15 o
   4   2   0       17.70       15.68      0.93 o
   5   2   0       10.41       11.15      1.91 o
  -5   3   0       21.21       18.58      1.42 o
  -4   3   0       47.41       48.41      1.37 o
  -3   3   0       11.85       11.75      0.55 o
   0   3   0      158.76      148.61      2.62 o
   1   3   0      152.90      167.13      3.11 o
   2   3   0       46.22       44.64      1.31 o
   3   3   0       15.95       18.03      0.93 o
   4   3   0       11.88       10.11      1.20 o
   5   3   0        3.33        3.11      1.86 o
  -5   4   0        9.60        9.29      0.98 o
  -4   4   0       10.66        9.67      0.49 o
   0   4   0       85.01       80.70      1.80 o
   1   4   0       45.34       48.14      1.20 o
   2   4   0      107.92      108.67      2.29 o
   3   4   0       48.95       48.14      1.80 o
   4   4   0        2.94        6.39      2.24 o
   0   5   0       79.67       81.57      2.29 o
   1   5   0       35.43       33.60      1.15 o
   2   5   0       25.43       23.17      1.09 o
   3   5   0       69.36       69.88      2.68 o
   4   5   0        8.40       10.87      2.57 o
   0   6   0       67.99       69.12      2.19 o
   1   6   0       16.67       13.33      0.98 o
   2   6   0       32.26       32.40      2.57 o
   3   6   0        9.82       10.00      2.46 o
  -1  -8   1       19.70       19.07      2.95 o
   0  -8   1        3.66        6.99      2.13 o
   1  -8   1       28.20       28.14      2.84 o
   2  -8   1       27.24       28.58      2.08 o
  -2  -7   1        5.58        3.22      1.09 o
  -1  -7   1       10.18       10.54      1.15 o
   0  -7   1      172.83      174.40      4.26 o
   1  -7   1        2.60        2.35      0.38 o
   2  -7   1       22.98       24.20      1.64 o
   3  -7   1       28.38       31.47      1.86 o
   4  -7   1        0.55        2.35      2.13 o
  -3  -6   1       24.60       23.88      1.75 o
  -2  -6   1       11.85       12.68      1.31 o
  -1  -6   1       11.41       10.05      0.76 o
   0  -6   1       19.62       20.49      0.76 o
   1  -6   1      439.57      456.66      7.16 o
   2  -6   1        0.02        0.27      0.71 o
   3  -6   1       17.26       17.59      1.20 o
   4  -6   1       47.41       49.94      2.29 o
  -4  -5   1       13.70       16.12      1.42 o
  -3  -5   1       16.43       19.78      1.37 o
  -2  -5   1       14.03       11.91      0.71 o
  -1  -5   1       55.20       54.80      1.42 o
   0  -5   1      109.04      109.60      2.08 o
   1  -5   1       25.49       24.53      0.60 o
   2  -5   1      354.54      346.62      7.16 o
   3  -5   1        8.73        9.12      0.66 o
   4  -5   1       20.45       21.58      1.15 o
   5  -5   1       43.57       48.24      3.66 o
  -4  -4   1        9.69        9.40      1.26 o
  -3  -4   1       26.81       27.10      1.20 o
  -2  -4   1       80.22       82.34      2.19 o
  -1  -4   1       20.35       18.69      0.71 o
   0  -4   1      144.41      149.05      2.40 o
   1  -4   1      257.44      252.31      3.93 o
   2  -4   1        0.72        0.16      0.33 o
   3  -4   1      121.64      119.93      4.70 o
   4  -4   1       25.31       29.07      1.58 o
  -5  -3   1        5.54        5.14      0.93 o
  -4  -3   1       37.49       42.89      1.86 o
  -3  -3   1       46.53       50.70      1.53 o
  -2  -3   1       12.65       12.02      0.66 o
  -1  -3   1      579.03      575.05     10.98 o
   0  -3   1       47.39       48.95      0.87 o
   1  -3   1       77.96       77.09      1.48 o
   2  -3   1      174.56      177.73      4.43 o
   4  -3   1       25.31       23.44      1.31 o
  -5  -2   1       22.72       22.95      1.48 o
  -4  -2   1       10.54        9.29      0.71 o
  -3  -2   1       35.05       35.40      1.09 o
  -2  -2   1       52.78       51.63      1.37 o
  -1  -2   1      235.44      237.45      4.64 o
   0  -2   1     1034.62      971.23     15.13 o
   1  -2   1       42.58       41.31      1.26 o
   2  -2   1       81.22       83.76      3.22 o
   3  -2   1      271.26      272.09      9.23 o
   4  -2   1       65.75       68.46      2.19 o
   5  -2   1        0.08       -0.16      0.82 o
  -5  -1   1       33.16       32.29      1.97 o
  -4  -1   1       37.13       39.34      1.26 o
  -3  -1   1        6.93        6.34      0.44 o
  -2  -1   1       28.42       28.90      0.82 o
  -1  -1   1      110.84      109.98      1.91 o
   0  -1   1      974.59      879.77     19.72 o
   1  -1   1      135.70      133.81      4.59 o
   2  -1   1      115.69      112.66      4.32 o
   3  -1   1      169.48      176.91      4.48 o
   4  -1   1      157.41      164.40      4.53 o
   5  -1   1        9.31        8.14      1.37 o
  -5   0   1       40.37       39.99      1.97 o
  -4   0   1       53.25       56.55      1.58 o
  -3   0   1        6.99        6.94      0.27 o
  -2   0   1       22.27       24.09      0.66 o
  -1   0   1      150.22      153.48      5.25 o
   1   0   1      416.77      369.46     11.91 o
   2   0   1       93.23      101.79      2.73 o
   3   0   1      176.75      186.48      7.27 o
   4   0   1       90.37       92.34      2.79 o
   5   0   1       31.90       30.98      2.29 o
  -5   1   1       47.61       52.67      2.19 o
  -4   1   1      110.11      117.20      2.73 o
  -3   1   1       42.74       45.46      1.26 o
  -2   1   1      275.78      281.65      6.83 o
  -1   1   1      305.10      265.15      6.28 o
   0   1   1      632.37      545.55     12.40 o
   1   1   1     1422.60     1344.07     29.83 o
   2   1   1       73.34       69.55      2.19 o
   3   1   1       26.93       25.73      1.20 o
   4   1   1       77.70       82.34      2.62 o
   5   1   1        5.01        4.97      1.53 o
  -5   2   1       34.05       36.01      2.46 o
  -4   2   1       60.11       61.03      2.02 o
  -3   2   1       29.99       29.72      1.15 o
  -2   2   1      178.95      185.33      4.48 o
  -1   2   1      299.14      298.21      5.90 o
   0   2   1      311.58      288.92      6.72 o
   1   2   1      271.83      264.33      6.12 o
   2   2   1     1057.96     1015.32     22.62 o
   3   2   1       40.03       39.34      1.58 o
   4   2   1        7.34        6.28      0.98 o
   5   2   1       18.72       18.74      2.84 o
  -5   3   1       35.51       35.84      2.02 o
  -4   3   1       52.49       49.12      1.64 o
  -3   3   1       12.90       10.87      0.60 o
  -2   3   1       93.05       95.23      3.77 o
  -1   3   1      241.88      228.05      4.53 o
   0   3   1       32.95       33.82      0.98 o
   1   3   1      148.02      150.53      3.93 o
   2   3   1      131.97      138.01      3.93 o
   3   3   1      301.03      318.42      7.92 o
   4   3   1        4.11        2.35      0.87 o
   5   3   1        0.82        0.11      1.80 o
  -5   4   1       23.55       21.64      1.53 o
  -4   4   1       21.09       18.90      1.15 o
  -3   4   1        1.85        1.42      0.22 o
  -2   4   1       35.96       33.33      1.42 o
  -1   4   1      156.83      153.64      3.28 o
   0   4   1       56.08       54.96      1.48 o
   1   4   1       28.58       27.05      1.04 o
   2   4   1      138.21      136.32      4.04 o
   3   4   1       31.14       29.78      2.29 o
   4   4   1       42.55       38.74      3.06 o
  -1   5   1       51.52       49.56      1.53 o
   0   5   1      122.24      121.40      2.90 o
   1   5   1        5.03        4.70      0.66 o
   2   5   1       39.41       37.97      1.80 o
   3   5   1       41.54       45.35      2.84 o
   4   5   1        0.19       -0.76      2.35 o
  -1   6   1       61.84       57.26      2.46 o
   0   6   1       33.59       34.26      1.64 o
   1   6   1       69.42       70.65      3.11 o
   2   6   1       14.66       17.16      1.86 o
   3   6   1       22.68       19.34      2.29 o
   0   7   1       16.10       16.01      1.53 o
   1   7   1       48.21       48.63      2.84 o
   2   7   1       15.30       12.79      2.46 o
   0  -8   2       23.25       22.13      2.79 o
   1  -8   2       29.75       37.04      2.95 o
   2  -8   2        2.91        2.73      1.20 o
  -2  -7   2        0.72        1.80      1.09 o
  -1  -7   2        1.87        2.02      1.04 o
   0  -7   2       14.89       12.51      0.98 o
   1  -7   2       49.39       47.21      1.48 o
   2  -7   2       11.40       11.86      1.20 o
   3  -7   2       25.30       26.94      1.91 o
  -3  -6   2       10.64       10.60      1.42 o
  -2  -6   2        0.36        0.00      0.82 o
  -1  -6   2        7.61        7.98      0.82 o
   0  -6   2       30.18       31.47      0.98 o
   1  -6   2        6.27        7.16      0.38 o
   2  -6   2       48.39       46.93      1.97 o
   3  -6   2       13.63       14.48      1.04 o
   4  -6   2       52.21       58.57      2.57 o
  -4  -5   2       26.51       24.31      1.91 o
  -3  -5   2       36.31       34.91      1.48 o
  -2  -5   2       25.82       27.81      1.04 o
  -1  -5   2       12.50       11.47      0.66 o
   0  -5   2       56.83       56.99      1.26 o
   1  -5   2       73.95       75.67      1.53 o
   2  -5   2      189.36      191.01      4.53 o
   3  -5   2       54.60       56.44      2.95 o
   4  -5   2        8.86        7.92      0.93 o
  -4  -4   2       32.97       32.45      1.86 o
  -3  -4   2       28.63       30.38      1.20 o
  -2  -4   2       25.03       23.77      0.87 o
  -1  -4   2      120.79      130.09      2.57 o
   0  -4   2       14.20       17.10      0.55 o
   1  -4   2       68.27       69.39      1.48 o
   2  -4   2      124.61      126.65      4.59 o
   3  -4   2      389.48      398.63     13.39 o
   4  -4   2       42.21       46.88      2.24 o
  -5  -3   2       18.89       14.75      2.51 o
  -4  -3   2       21.02       22.24      2.29 o
  -3  -3   2       54.57       55.35      1.42 o
  -2  -3   2       19.72       21.20      0.87 o
  -1  -3   2       52.84       50.05      1.15 o
   0  -3   2      230.46      245.37      4.75 o
   1  -3   2       42.61       45.84      1.37 o
   2  -3   2      170.21      170.80      5.79 o
   3  -3   2      182.74      191.17      7.05 o
   4  -3   2      200.37      215.32      8.74 o
  -5  -2   2       51.28       62.01      4.59 o
  -4  -2   2       29.52       28.63      0.93 o
  -3  -2   2       27.29       28.25      0.82 o
  -2  -2   2       16.96       14.92      0.55 o
  -1  -2   2      112.15      114.85      2.08 o
   0  -2   2      194.36      219.59      5.19 o
   2  -2   2       54.21       62.23      2.79 o
   3  -2   2      253.28      255.32      9.02 o
   4  -2   2       66.87       61.41      2.13 o
   5  -2   2       42.15       42.56      2.95 o
  -5  -1   2       62.32       59.55      2.51 o
  -4  -1   2       68.31       74.69      2.02 o
  -3  -1   2       18.24       19.23      0.76 o
  -2  -1   2      101.66      103.97      1.91 o
  -1  -1   2      190.15      179.87      4.43 o
   0  -1   2      128.08      119.16      4.21 o
   1  -1   2      806.97      811.25     26.12 o
   2  -1   2       23.05       21.85      1.15 o
   3  -1   2      100.84       95.72      2.90 o
   4  -1   2       80.41       76.16      2.57 o
   5  -1   2        0.63        1.04      1.64 o
  -5   0   2       83.20       84.14      3.01 o
  -4   0   2       72.08       77.37      2.68 o
  -3   0   2       29.16       28.41      0.87 o
  -2   0   2       28.97       26.01      1.69 o
  -1   0   2      368.48      321.87     10.82 o
   0   0   2      272.57      277.39      9.51 o
   1   0   2      182.58      199.97      6.88 o
   2   0   2      459.63      467.86     11.09 o
   3   0   2       60.70       59.83      1.97 o
   4   0   2       61.00       61.47      2.08 o
   5   0   2       25.50       28.14      2.35 o
  -5   1   2       40.02       40.27      1.86 o
  -4   1   2       56.18       56.22      1.97 o
  -3   1   2       49.68       47.75      1.58 o
  -2   1   2       39.11       39.17      1.86 o
  -1   1   2      114.36      123.64      3.22 o
   0   1   2      218.26      217.13      5.30 o
   1   1   2      141.41      144.35      3.82 o
   2   1   2      346.36      360.55      8.52 o
   3   1   2       56.74       58.73      2.02 o
   4   1   2       17.12       14.04      1.15 o
   5   1   2       31.64       31.80      2.79 o
  -5   2   2       29.85       29.39      2.29 o
  -4   2   2       40.68       45.40      1.69 o
  -3   2   2       44.43       46.55      1.48 o
  -2   2   2       81.37       84.47      2.19 o
  -1   2   2        4.49        4.26      0.27 o
   0   2   2       13.58       13.50      0.66 o
   1   2   2       25.54       23.06      1.04 o
   2   2   2       41.00       39.78      1.48 o
   3   2   2      141.92      142.77      4.37 o
   4   2   2        5.52        4.48      0.93 o
   5   2   2       13.87       11.80      2.13 o
  -5   3   2       17.85       16.83      1.75 o
  -4   3   2       46.20       48.95      1.75 o
  -3   3   2       75.79       82.06      2.51 o
  -2   3   2      187.93      177.57      4.48 o
  -1   3   2       38.33       38.19      1.09 o
   0   3   2       75.71       73.65      2.24 o
   1   3   2       78.97       82.67      2.35 o
   2   3   2      167.79      168.06      4.64 o
   3   3   2        8.80        7.05      1.09 o
   4   3   2       35.49       33.98      2.95 o
  -5   4   2       24.54       20.27      1.53 o
  -4   4   2        0.11       -0.16      0.44 o
  -3   4   2      102.39       98.67      4.04 o
  -2   4   2      111.91      110.91      2.95 o
  -1   4   2       55.97       53.54      1.48 o
   0   4   2       69.45       73.60      1.91 o
   1   4   2        6.93        4.53      0.60 o
   2   4   2       75.71       80.53      2.79 o
   3   4   2      102.02      112.12      5.03 o
   4   4   2       30.95       22.18      2.51 o
  -4   5   2       20.21       18.74      1.04 o
  -3   5   2        4.79        3.33      0.38 o
  -2   5   2      116.46      113.21      3.11 o
  -1   5   2       37.32       36.44      1.26 o
   0   5   2        1.87        1.31      0.44 o
   1   5   2      102.46      110.64      2.84 o
   2   5   2        7.10        6.50      1.64 o
   3   5   2       17.41       16.88      2.51 o
  -2   6   2        2.80        2.24      0.49 o
  -1   6   2       20.05       19.67      1.09 o
   0   6   2       18.83       18.08      1.42 o
   1   6   2        5.86        5.08      1.15 o
   2   6   2       39.37       34.86      2.68 o
   3   6   2        2.59        2.79      1.69 o
  -1   7   2        7.13        5.08      0.93 o
   0   7   2        5.16        3.28      1.26 o
   1   7   2       26.73       24.09      2.35 o
   2   7   2        2.36       -0.16      1.48 o
  -1   8   2        5.44        3.55      0.87 o
   0   8   2       16.06       16.06      1.91 o
   0  -8   3       14.39       14.21      2.68 o
   1  -8   3        4.97        6.01      1.15 o
  -2  -7   3        4.27        7.10      1.91 o
  -1  -7   3       26.23       27.70      2.57 o
   0  -7   3       20.17       19.78      2.40 o
   1  -7   3       10.25        8.47      0.71 o
   2  -7   3       39.12       38.85      2.02 o
   3  -7   3       10.69       12.35      1.37 o
  -3  -6   3       16.25       12.89      1.53 o
  -2  -6   3       16.10       18.69      1.53 o
  -1  -6   3       18.12       17.81      1.26 o
   0  -6   3       46.54       47.10      1.37 o
   1  -6   3       30.90       32.07      0.93 o
   2  -6   3       34.91       36.33      1.64 o
   3  -6   3       43.62       42.62      1.91 o
   4  -6   3       11.12       12.73      1.15 o
  -3  -5   3       16.80       16.56      1.42 o
  -2  -5   3       27.97       26.72      1.26 o
  -1  -5   3       29.37       27.97      0.98 o
   0  -5   3       37.47       38.25      0.98 o
   1  -5   3       16.75       15.19      0.66 o
   2  -5   3       50.29       52.12      2.35 o
   3  -5   3       85.13       85.02      3.22 o
  -4  -4   3       15.77       17.27      1.48 o
  -3  -4   3       31.73       32.56      1.26 o
  -2  -4   3       42.90       43.87      1.31 o
  -1  -4   3       37.89       38.63      0.98 o
   0  -4   3       17.75       18.30      0.60 o
   1  -4   3        0.73        1.09      0.38 o
   2  -4   3       33.70       33.71      1.69 o
   3  -4   3       15.17       15.30      1.09 o
  -4  -3   3        9.67        9.89      1.20 o
  -3  -3   3       45.36       46.44      1.31 o
  -2  -3   3      122.88      129.05      2.68 o
  -1  -3   3      161.06      171.45      3.22 o
   0  -3   3        4.63        5.35      0.49 o
   1  -3   3       33.83       37.81      1.58 o
   2  -3   3       75.01       78.57      3.11 o
   3  -3   3      115.00      127.96      5.14 o
   4  -3   3       10.03       10.98      1.26 o
  -5  -2   3       38.97       39.39      3.77 o
  -4  -2   3       16.63       18.03      0.93 o
  -3  -2   3        0.25        0.33      0.38 o
  -2  -2   3      259.42      282.04      7.27 o
  -1  -2   3      247.62      252.81      6.06 o
   0  -2   3       40.11       32.40      1.75 o
   1  -2   3      128.71      143.53      5.03 o
   2  -2   3        0.87        1.53      0.60 o
   3  -2   3       86.87       78.90      3.77 o
   4  -2   3      109.67      114.03      3.55 o
  -5  -1   3        7.42        5.74      2.24 o
  -4  -1   3       46.83       48.03      1.64 o
  -3  -1   3       52.14       52.94      1.53 o
  -2  -1   3        0.76        0.87      0.60 o
  -1  -1   3      556.59      598.93     19.34 o
   0  -1   3       84.33       81.35      3.44 o
   1  -1   3       17.04       16.50      1.15 o
   2  -1   3      257.27      276.74      9.62 o
   3  -1   3       19.03       16.12      1.42 o
   4  -1   3       29.80       28.52      1.42 o
   5  -1   3       82.08       79.61      5.03 o
  -5   0   3       90.40      101.62      4.32 o
  -4   0   3        0.79        0.49      0.27 o
  -3   0   3      162.44      172.49      3.66 o
  -2   0   3      213.80      245.59      8.52 o
  -1   0   3       19.36       20.65      1.31 o
   0   0   3      146.76      156.04      5.85 o
   1   0   3       80.00       78.95      3.33 o
   2   0   3        9.37       10.82      0.98 o
   3   0   3       97.09      100.75      3.11 o
   4   0   3        5.34        4.04      0.93 o
   5   0   3       27.47       31.53      3.06 o
  -5   1   3        6.37        5.14      1.80 o
  -4   1   3      220.47      251.00      6.99 o
  -3   1   3       67.18       66.33      1.64 o
  -2   1   3      204.68      190.08      6.88 o
  -1   1   3      300.91      326.18     11.31 o
   0   1   3       14.79       14.37      1.04 o
   1   1   3       68.69       66.00      2.08 o
   2   1   3      115.47      126.70      3.44 o
   3   1   3       18.94       17.48      1.09 o
   4   1   3       21.85       21.14      1.31 o
   5   1   3       22.03       21.80      2.46 o
  -5   2   3        9.76        6.39      1.31 o
  -4   2   3        8.17        8.14      0.87 o
  -3   2   3      435.20      440.92     10.93 o
  -2   2   3      150.72      146.81      3.01 o
  -1   2   3       28.11       26.55      0.87 o
   0   2   3       62.87       64.20      1.97 o
   1   2   3      127.93      132.93      3.61 o
   2   2   3       60.76       60.05      2.02 o
   3   2   3       32.53       33.71      1.58 o
   4   2   3       10.63        8.14      1.53 o
   5   2   3       15.38       13.00      2.95 o
  -5   3   3       19.54       18.03      1.64 o
  -4   3   3       18.15       17.48      1.04 o
  -3   3   3       18.73       18.58      0.82 o
  -2   3   3      290.07      284.28      5.79 o
  -1   3   3       49.55       48.85      1.37 o
   0   3   3        1.38        0.49      0.44 o
   1   3   3       31.94       31.14      1.42 o
   2   3   3       86.40       85.29      2.84 o
   3   3   3       18.76       19.34      1.86 o
   4   3   3       30.06       24.53      2.79 o
  -5   4   3        4.05        3.50      1.20 o
  -4   4   3       42.01       36.99      2.24 o
  -3   4   3       77.48       79.50      2.40 o
  -2   4   3       45.02       44.31      1.31 o
  -1   4   3       17.56       15.13      0.76 o
   0   4   3       16.47       16.94      0.82 o
   1   4   3        9.39        8.47      0.98 o
   2   4   3        7.86        7.27      1.26 o
   3   4   3       12.17       10.00      1.64 o
   4   4   3        7.70        7.87      1.91 o
  -4   5   3       30.57       27.65      1.91 o
  -3   5   3       41.15       43.49      2.29 o
  -2   5   3       78.06       75.45      1.97 o
  -1   5   3       43.57       42.23      1.42 o
   0   5   3       19.49       18.36      1.04 o
   1   5   3       10.48       12.13      1.58 o
   2   5   3       10.68        9.29      1.53 o
   3   5   3        3.32        4.59      2.19 o
  -3   6   3       39.27       40.38      2.29 o
  -2   6   3       32.09       29.07      1.37 o
  -1   6   3       46.04       42.67      2.51 o
   0   6   3       41.42       39.45      2.40 o
   1   6   3       18.83       18.47      1.86 o
   2   6   3        3.95        3.33      1.53 o
  -2   7   3       18.47       16.06      1.26 o
  -1   7   3       11.11        8.96      1.09 o
   0   7   3       34.73       38.90      2.62 o
   1   7   3       13.25       14.42      1.91 o
  -1  -7   4        2.33        1.04      2.13 o
   0  -7   4       55.28       52.72      2.68 o
   1  -7   4        4.36        5.57      1.04 o
   2  -7   4        6.53        8.20      1.15 o
  -2  -6   4       38.05       34.26      2.13 o
  -1  -6   4       40.00       39.12      2.02 o
   0  -6   4        1.36        1.58      0.55 o
   1  -6   4       28.74       28.52      1.09 o
   2  -6   4       17.11       18.25      1.04 o
  -3  -5   4      101.95      112.06      4.48 o
  -2  -5   4       14.89       14.59      0.98 o
  -1  -5   4       47.66       48.74      1.31 o
   0  -5   4       55.67       52.51      1.48 o
   1  -5   4        7.78        8.03      0.76 o
   2  -5   4       29.63       33.98      2.02 o
  -4  -4   4        4.07        3.11      1.09 o
  -3  -4   4        1.02       -1.09      1.15 o
  -2  -4   4      264.58      295.97      6.72 o
  -1  -4   4       40.93       43.16      1.64 o
   0  -4   4       11.04       12.62      0.76 o
   1  -4   4       56.69       55.89      2.84 o
   2  -4   4       66.02       67.04      3.22 o
   3  -4   4       21.18       18.36      1.48 o
  -4  -3   4       13.14       11.42      1.31 o
  -3  -3   4       30.12       28.19      1.48 o
  -2  -3   4       11.48       11.69      0.98 o
  -1  -3   4      234.88      242.81      6.01 o
   0  -3   4       24.05       21.91      1.64 o
   1  -3   4        6.53        3.77      0.66 o
   2  -3   4       79.50       92.28      4.15 o
   3  -3   4       48.93       44.26      2.62 o
   4  -3   4       16.08       11.31      1.42 o
  -4  -2   4        3.36        3.99      0.93 o
  -3  -2   4       56.23       56.93      1.80 o
  -2  -2   4      137.24      147.30      6.34 o
   0  -2   4       18.84       13.82      1.20 o
   1  -2   4       29.63       26.55      1.53 o
   2  -2   4       43.57       44.64      2.35 o
   3  -2   4       16.23       15.52      1.31 o
   4  -2   4       13.42       11.47      1.42 o
  -5  -1   4       11.88       10.16      2.29 o
  -4  -1   4       51.57       51.58      1.86 o
  -3  -1   4       55.74       56.66      2.13 o
  -2  -1   4       88.08       87.42      3.93 o
  -1  -1   4      170.12      181.94      6.99 o
   0  -1   4      119.04      124.68      4.64 o
   1  -1   4       54.33       55.78      2.57 o
   2  -1   4       10.78        8.41      0.98 o
   3  -1   4       27.63       25.35      1.80 o
   4  -1   4        8.89        8.74      0.93 o
   5  -1   4       34.06       32.84      2.79 o
  -5   0   4        3.80        2.62      1.64 o
  -4   0   4       18.81       20.16      0.98 o
  -3   0   4      117.85      123.37      5.79 o
  -2   0   4       91.51       94.63      4.04 o
  -1   0   4      157.44      174.13      6.61 o
   0   0   4      223.67      247.56      8.52 o
   1   0   4      252.82      272.09      9.45 o
   2   0   4       25.67       20.05      1.69 o
   3   0   4        7.29        5.30      0.71 o
   4   0   4       11.43       11.36      1.31 o
   5   0   4       19.47       19.40      2.29 o
  -5   1   4        0.04        0.22      1.91 o
  -4   1   4       27.14       24.70      1.48 o
  -3   1   4       91.44      100.97      4.53 o
  -2   1   4       61.00       60.48      1.86 o
  -1   1   4       59.15       57.31      2.51 o
   0   1   4      106.71      122.00      4.92 o
   1   1   4      272.98      291.27     10.16 o
   2   1   4       63.42       63.27      2.13 o
   3   1   4        3.92        3.28      0.71 o
   4   1   4       26.84       27.26      2.62 o
   5   1   4       19.21       16.01      3.11 o
  -5   2   4        3.34        4.32      1.37 o
  -4   2   4       15.08       16.12      1.26 o
  -3   2   4      193.39      206.36      5.85 o
  -2   2   4       88.89       94.36      2.08 o
  -1   2   4       38.20       35.95      1.31 o
   0   2   4      120.73      134.46      3.61 o
   1   2   4       54.14       51.03      2.02 o
   2   2   4       62.16       63.65      2.29 o
   3   2   4        4.34        3.55      1.58 o
   4   2   4        5.61        6.50      1.75 o
  -5   3   4       11.58        9.94      1.86 o
  -4   3   4       28.09       24.04      2.02 o
  -3   3   4       86.89       86.44      2.73 o
  -2   3   4      328.43      349.90      7.21 o
  -1   3   4       13.92       12.35      0.66 o
   0   3   4       41.78       39.01      1.53 o
   1   3   4      110.77      120.42      3.39 o
   2   3   4        3.37        2.57      0.87 o
   3   3   4        4.95        5.57      1.48 o
   4   3   4       14.75       12.07      2.13 o
  -3   4   4       47.90       49.12      1.69 o
  -2   4   4       83.32       81.52      2.19 o
  -1   4   4      302.58      313.94      6.77 o
   0   4   4       28.90       28.74      1.42 o
   1   4   4       23.86       23.28      1.80 o
   2   4   4       30.82       26.34      2.40 o
   3   4   4       13.61       10.60      1.91 o
  -4   5   4       10.75        9.51      1.20 o
  -3   5   4       10.25       10.16      1.20 o
  -2   5   4       28.54       24.42      1.20 o
  -1   5   4       11.54        8.63      0.93 o
   0   5   4      156.54      165.71      6.88 o
   1   5   4       13.03       14.10      1.91 o
   2   5   4        4.03        3.72      1.97 o
   3   5   4        6.30        7.16      1.97 o
  -3   6   4        5.67        3.99      0.93 o
  -2   6   4        7.60        7.27      0.76 o
  -1   6   4       32.81       33.66      2.40 o
   0   6   4        6.40        5.46      1.20 o
   1   6   4       30.26       29.07      2.79 o
   2   6   4        1.44        1.58      2.19 o
  -2   7   4        5.89        6.34      1.04 o
  -1   7   4       19.05       20.16      2.19 o
   0   7   4       25.45       21.96      2.40 o
   0  -7   5       20.55       24.37      1.91 o
   1  -7   5       26.06       32.89      2.19 o
  -2  -6   5       20.12       19.07      1.75 o
  -1  -6   5       12.26        9.29      1.37 o
   0  -6   5       26.85       22.78      1.42 o
   1  -6   5       60.95       66.71      4.15 o
   2  -6   5       49.23       54.09      3.66 o
  -3  -5   5        6.15        6.67      1.75 o
  -2  -5   5       45.37       46.00      2.46 o
  -1  -5   5        9.32        8.25      0.82 o
   0  -5   5       20.66       19.34      1.20 o
   1  -5   5       48.51       39.50      2.35 o
   2  -5   5       89.24       93.05      4.53 o
  -3  -4   5       23.48       20.16      1.58 o
  -2  -4   5       61.46       65.56      2.68 o
  -1  -4   5       44.29       42.78      1.75 o
   0  -4   5       24.72       19.67      1.64 o
   1  -4   5       72.28       65.40      3.55 o
   2  -4   5       58.82       48.90      2.73 o
  -4  -3   5        7.03        5.57      1.26 o
  -3  -3   5       25.32       22.46      1.48 o
  -2  -3   5       97.00      100.15      5.14 o
  -1  -3   5      227.69      236.69      6.45 o
   0  -3   5       19.79       15.30      1.53 o
   1  -3   5       39.55       40.65      2.13 o
   2  -3   5       81.39       72.18      3.72 o
   3  -3   5        6.81        6.56      0.98 o
  -4  -2   5       19.87       21.69      1.53 o
  -3  -2   5       13.65       14.48      2.24 o
  -2  -2   5       41.84       45.73      2.79 o
  -1  -2   5      102.86      108.56      4.64 o
   0  -2   5      461.61      496.21     16.77 o
   1  -2   5       51.34       47.32      2.29 o
   2  -2   5       35.01       33.16      1.97 o
   3  -2   5       32.32       26.12      2.13 o
   4  -2   5       14.27       12.40      1.69 o
  -4  -1   5       28.83       29.34      1.75 o
  -3  -1   5       34.18       30.32      2.35 o
  -2  -1   5        3.08        2.24      1.26 o
  -1  -1   5       46.47       41.63      2.57 o
   0  -1   5       40.06       37.54      2.24 o
   1  -1   5      338.24      363.88     13.39 o
   2  -1   5       21.56       20.16      1.64 o
   3  -1   5        9.32        8.58      1.69 o
   4  -1   5       24.15       20.11      2.29 o
  -4   0   5       24.43       22.67      1.09 o
  -3   0   5       77.97       86.44      4.15 o
  -2   0   5        7.37        8.58      0.49 o
  -1   0   5       15.59       12.46      1.31 o
   0   0   5      158.94      170.25      6.28 o
   1   0   5       49.30       47.32      2.62 o
   2   0   5       62.28       57.42      2.90 o
   3   0   5        2.89        3.06      1.15 o
   4   0   5       11.50       12.68      1.91 o
  -4   1   5       32.10       26.94      1.91 o
  -3   1   5       64.81       62.94      3.44 o
  -2   1   5       65.43       60.65      1.97 o
  -1   1   5       30.33       27.21      2.02 o
   0   1   5      112.82      113.21      4.48 o
   1   1   5      126.00      130.20      3.72 o
   2   1   5       17.78       17.10      1.20 o
   3   1   5        0.88        1.86      1.20 o
   4   1   5        4.59        3.88      2.24 o
  -4   2   5        7.21        5.46      1.31 o
  -3   2   5       35.57       35.62      1.48 o
  -2   2   5       57.21       56.11      1.48 o
  -1   2   5       63.14       59.23      1.97 o
   0   2   5       72.60       73.00      2.46 o
   1   2   5      166.93      166.42      4.97 o
   2   2   5       28.27       28.30      2.08 o
   3   2   5       25.99       25.73      2.35 o
   4   2   5        3.94        5.35      1.97 o
  -4   3   5       10.58        6.94      1.69 o
  -3   3   5        6.95        6.12      0.71 o
  -2   3   5        0.57        0.55      0.38 o
  -1   3   5      116.64      124.03      2.84 o
   0   3   5       27.51       28.58      1.42 o
   1   3   5       25.16       23.49      2.13 o
   2   3   5       64.10       65.62      3.66 o
   3   3   5       24.67       25.19      2.62 o
  -4   4   5        1.29        1.58      0.98 o
  -3   4   5        8.32        8.09      1.20 o
  -2   4   5       19.12       16.12      0.87 o
  -1   4   5       42.70       41.47      1.42 o
   0   4   5      110.41      123.26      5.25 o
   1   4   5        5.39        4.37      1.26 o
   2   4   5        8.49        5.52      1.58 o
   3   4   5       15.24       14.31      2.29 o
  -3   5   5        1.95       -0.11      1.20 o
  -2   5   5       14.71       13.66      1.15 o
  -1   5   5       98.18      107.36      4.70 o
   0   5   5       55.09       58.68      3.39 o
   1   5   5       29.29       31.85      2.79 o
   2   5   5        1.22        3.22      2.29 o
  -2   6   5        1.89        1.26      0.98 o
  -1   6   5       21.47       21.31      2.40 o
   0   6   5       90.83       99.82      5.35 o
   1   6   5       40.80       41.58      3.28 o
  -1  -6   6        3.49        4.92      1.86 o
   0  -6   6        7.40        8.09      1.75 o
   1  -6   6       35.05       44.20      3.44 o
  -2  -5   6       20.17       17.70      1.86 o
  -1  -5   6       21.98       22.89      1.42 o
   0  -5   6        7.34        7.87      0.98 o
   1  -5   6       46.40       40.05      2.62 o
  -3  -4   6       11.72        8.30      1.53 o
  -2  -4   6       21.96       20.98      2.46 o
  -1  -4   6       29.07       25.90      1.42 o
   0  -4   6       32.13       31.47      2.35 o
   1  -4   6       29.53       24.64      2.13 o
   2  -4   6       81.10       75.78      4.10 o
  -3  -3   6        8.44        9.45      1.26 o
  -2  -3   6        6.34        5.79      1.53 o
  -1  -3   6        0.33        0.49      0.55 o
   0  -3   6      118.40      116.16      5.52 o
   1  -3   6       17.45       15.79      1.75 o
   2  -3   6       14.46       18.69      1.91 o
   3  -3   6       64.29       61.63      3.61 o
  -4  -2   6       24.82       23.93      2.90 o
  -3  -2   6        5.23        4.10      2.13 o
  -2  -2   6        5.30        7.21      1.53 o
  -1  -2   6       33.14       24.86      2.24 o
   0  -2   6       27.54       22.73      1.91 o
   1  -2   6      139.09      143.37      6.50 o
   2  -2   6        4.74        3.72      1.09 o
   3  -2   6       13.30       12.79      2.02 o
  -4  -1   6       30.38       32.89      3.22 o
  -3  -1   6       46.59       46.71      3.33 o
  -2  -1   6       10.10        8.63      1.48 o
  -1  -1   6       29.61       25.57      2.08 o
   0  -1   6      223.09      232.97      8.74 o
   1  -1   6       60.02       66.33      3.39 o
   2  -1   6       46.46       37.86      2.84 o
   3  -1   6        4.46        6.23      1.86 o
   4  -1   6       23.09       24.09      2.46 o
  -3   0   6       15.67       13.17      2.19 o
  -2   0   6       39.53       37.97      1.31 o
  -1   0   6        2.43       -0.44      1.20 o
   0   0   6       56.40       59.99      3.17 o
   1   0   6      246.86      278.92     10.65 o
   2   0   6       91.10       99.71      5.08 o
   3   0   6       17.58       19.78      2.13 o
   4   0   6       15.50        8.91      2.08 o
  -4   1   6       18.47       15.52      2.19 o
  -3   1   6       27.21       26.44      2.46 o
  -2   1   6       17.12       12.73      0.76 o
  -1   1   6       60.73       66.06      3.39 o
   0   1   6        8.06        8.41      1.48 o
   1   1   6       21.39       14.75      1.91 o
   2   1   6       80.32       89.77      4.64 o
   3   1   6       70.24       76.60      4.86 o
  -4   2   6       13.18       12.02      1.91 o
  -3   2   6        4.90        4.64      1.20 o
  -2   2   6       28.18       27.54      1.20 o
  -1   2   6       39.17       37.26      1.69 o
   0   2   6       40.29       46.99      2.79 o
   1   2   6        8.30        4.81      1.64 o
   2   2   6       18.81       20.38      2.02 o
   3   2   6       19.72       19.78      2.84 o
  -4   3   6       22.71       21.25      2.29 o
  -3   3   6       19.87       19.94      2.08 o
  -2   3   6       11.35        8.47      0.76 o
  -1   3   6       70.12       69.23      2.29 o
   0   3   6       17.72       16.99      1.97 o
   1   3   6        6.15        7.76      1.58 o
   2   3   6       22.49       22.57      2.51 o
   3   3   6       19.22       21.31      3.22 o
  -3   4   6        4.72        3.66      1.09 o
  -2   4   6       17.76       14.26      1.26 o
  -1   4   6       28.22       26.61      2.29 o
   0   4   6       41.53       41.47      3.06 o
   1   4   6        6.73        6.01      1.58 o
   2   4   6        4.76        7.92      2.46 o
  -2   5   6        1.57        1.58      1.58 o
  -1   5   6       12.84       12.13      2.08 o
   0   5   6       12.56       11.09      2.29 o
   1   5   6       24.78       25.30      3.11 o
  -1  -5   7        4.19        2.84      2.62 o
   0  -5   7       34.53       36.93      2.95 o
  -2  -4   7        3.43        7.43      2.68 o
  -1  -4   7       22.91       18.25      2.35 o
   0  -4   7        7.36        6.56      1.53 o
   1  -4   7       24.23       20.05      2.24 o
  -1  -3   7       15.74       11.36      1.75 o
   0  -3   7       51.35       52.51      3.44 o
   1  -3   7        6.35        4.64      1.37 o
   2  -3   7        4.31        3.44      1.31 o
  -3  -2   7        6.60        5.14      2.13 o
  -2  -2   7        5.17        3.39      1.64 o
  -1  -2   7       34.19       36.28      3.01 o
   0  -2   7       39.45       38.41      3.01 o
   1  -2   7       27.49       26.23      2.29 o
   2  -2   7        8.64        6.99      1.48 o
   3  -2   7       10.37        8.80      1.86 o
  -3  -1   7       11.41       13.50      2.95 o
  -2  -1   7        0.93       -0.71      1.91 o
  -1  -1   7        1.71        2.29      1.75 o
   0  -1   7       31.48       34.20      2.79 o
   1  -1   7       19.65       18.25      2.29 o
   2  -1   7       43.52       39.17      3.06 o
   3  -1   7       19.27       20.27      2.51 o
  -3   0   7        6.22        6.28      1.80 o
  -2   0   7        9.69        8.36      1.75 o
  -1   0   7       12.23       10.93      1.58 o
   0   0   7        2.81        1.69      1.20 o
   1   0   7        9.91       13.00      2.02 o
   2   0   7        3.45        3.22      2.02 o
   3   0   7       49.92       58.79      4.48 o
  -2   1   7       21.00       18.03      2.46 o
  -1   1   7       27.32       30.11      2.46 o
   0   1   7       28.13       27.10      2.35 o
   1   1   7        3.22        3.11      1.31 o
   2   1   7       78.31       81.08      5.25 o
   3   1   7        1.62        0.93      1.86 o
  -3   2   7       17.62       17.32      2.62 o
  -2   2   7       27.79       27.48      2.62 o
  -1   2   7       32.39       32.95      2.62 o
   0   2   7       17.67       14.37      1.80 o
   1   2   7        8.21        7.87      1.64 o
   2   2   7       11.12       11.53      2.13 o
  -3   3   7        5.40        2.51      1.42 o
  -2   3   7       17.50       17.59      2.46 o
  -1   3   7       17.75       17.54      2.40 o
   0   3   7       18.61       16.56      2.02 o
   1   3   7       18.88       20.05      2.79 o
   2   3   7        7.32        7.98      2.19 o
  -2   4   7        2.12        0.16      1.80 o
  -1   4   7       10.43        9.34      1.91 o
   0   4   7        7.27        9.78      2.51 o
  -1  -3   8       28.55       32.56      3.28 o
   0  -3   8        8.67       10.65      2.57 o
   1  -3   8       22.36       19.34      2.51 o
  -2  -2   8       19.89       21.14      2.90 o
  -1  -2   8        7.02        8.52      2.40 o
   0  -2   8       17.73       17.16      2.29 o
   1  -2   8        6.58        6.12      1.75 o
   2  -2   8        6.11        5.30      1.86 o
  -2  -1   8       13.27       18.52      3.28 o
  -1  -1   8       38.03       42.89      3.61 o
   0  -1   8       13.36       17.37      2.62 o
   1  -1   8        0.80        2.79      1.58 o
   2  -1   8       24.75       20.00      2.51 o
  -2   0   8       20.21       18.19      3.06 o
  -1   0   8       21.90       20.22      2.51 o
   0   0   8       24.21       25.30      2.68 o
   1   0   8       15.79       18.30      2.84 o
   2   0   8       13.33       13.22      2.29 o
  -2   1   8       31.52       38.46      3.39 o
  -1   1   8       14.12       13.77      2.19 o
   0   1   8       10.08        8.85      1.97 o
   1   1   8        3.86        5.52      1.80 o
  -1   2   8       11.94       10.65      2.51 o
   0   2   8        0.39        1.15      1.53 o
   1   2   8        4.13        2.29      1.69 o
 
